# Supplementary material for: Schedule-Dependent Treatment Increases Chemotherapy Efficacy in Malignant Pleural Mesothelioma
Source: Int J Mol Sci. 2022 Oct 8;23(19):11949. doi: 10.3390/ijms231911949 (PMC9569655; doi:10.3390/ijms231911949)
Supplement: Supplementary file 1 [file ijms-23-11949-s001.zip]

Archive with 1 entries (1 files):
- ijms-1915958-supplementary.pdf
